# Supplementary material for: Spatiotemporal Changes in Plasmodium vivax msp142 Haplotypes in Southern Mexico: From the Control to the Pre-Elimination Phase
Source: Microorganisms. 2022 Jan 15;10(1):186. doi: 10.3390/microorganisms10010186 (PMC8779127; doi:10.3390/microorganisms10010186)
Supplement: Supplementary file 1 [file microorganisms-10-00186-s001.zip]

Archive with 5 entries (4 files):
- suplementary materials/
- suplementary materials/microorganisms-1551946 - supplFigS1.pdf
- suplementary materials/microorganisms-1551946 - supplFigS2.pdf
- suplementary materials/Table S1.pdf
- suplementary materials/Table S2.xlsx
