# Supplementary material for: Spatiotemporal Changes in Plasmodium vivax msp142 Haplotypes in Southern Mexico: From the Control to the Pre-Elimination Phase
Source: Microorganisms. 2022 Jan 15;10(1):186. doi: 10.3390/microorganisms10010186 (PMC8779127; doi:10.3390/microorganisms10010186)
Supplement: Supplementary file 1 [file microorganisms-10-00186-s001.zip › suplementary materials/Table S2.xlsx]

## Sheet: Hoja1
Table S2. P. vivax haplotypes and PvMSP1-42 amino acid substitutions in Southern Mexican parasites.
Haplogroup:	haplotype:	codon	1432	1454	1466	1476	1482	1490	1491	1493	1494	1495	1496	1501	1504	1505	1506	1507	1508	1509	1510	1511	1513	1514	1515	1516	1517	1518	1519	1520	1521	1522	1524	1525	1526	1527	1570	1586	1624
		Sal-I*	S	I	M	T	G	D	G	K	T	E	I	D	K	K	Q	D	E	E	L	K	L	G	N	V	N	S	Q	D	S	K	N	E	F	I	L	N	K
			tca	ata	atg	acc	ggg	gat	gga	aaa	aca	gag	att	gat	aaa	aag	caa	gat	gag	gaa	ctt	aaa	tta	gga	aat	gtt	aac	agt	caa	gat	agt	aaa	aac	gaa	ttt	att	ctg	aac	aag
			codon changes
		n	cca	cta	aag	gcg	gag	act	gca	aat	gca/gaa	cag	gtt	gct	aac	aca/gca	cga/ cat/ gaa	aat	gat	aag	att	caa	ata	gaa	agt	gaa/gat/ggt	gtc/agc/gcc	act/aat	aaa	aat/act	act/gct	gaa	acc/gct	caa/aaa	ttg/tcg	aat/act/atg	cat	acc	gag
			amino acid changes
	H1	63	·	L	K	·	·	·	·	·	·	·	·	·	·	·	·	·	·	·	·	·	·	·	·	·	·	·	·	·	·	·	·	·	·	·	·	·	·
HgA	H6	2	·	L	K	·	·	·	·	·	·	·	·	·	·	·	·	·	·	·	·	·	·	·	·	·	·	·	·	·	·	·	·	·	·	·	·	·	·
	H12	3	·	L	K	·	·	·	·	·	·	·	·	·	·	·	·	·	·	·	·	·	·	·	·	·	·	·	·	·	·	·	·	·	·	·	·	·	·
	H15	1	·	L	K	·	·	·	·	·	·	·	·	·	·	·	R	·	·	·	·	·	·	·	·	·	·	·	·	·	·	·	·	·	·	·	·	·	·
	H2	10	·	·	K	·	·	·	·	·	·	·	·	·	·	T	H	·	·	K	·	Q	·	·	S	E	V	·	·	N	·	E	T	Q	L	N	·	·	·
HgB	H4	40	·	L	K	A	·	·	·	·	·	·	·	·	·	T	H	·	·	K	·	Q	·	·	S	E	V	·	·	N	·	E	T	Q	L	N	·	·	·
	H8	1	·	L	K	·	·	·	·	·	·	·	·	·	·	T	H	·	·	K	·	Q	·	·	S	E	V	·	·	N	·	E	T	Q	L	T	·	·	·
	H14	1	·	L	K	A	·	·	·	·	·	·	·	·	·	T	H	·	·	K	·	Q	·	·	S	E	V	·	·	N	·	E	T	Q	L	N	·	·	E
	H16	1	·	L	K	A	E	·	·	·	·	Q	·	·	·	T	H	·	·	·	·	Q	·	·	S	E	V	·	·	N	·	E	A	Q	L	N	·	·	·
	H3	2	·	·	·	·	E	T	A	N	A	Q	·	·	N	T	·	N	·	·	·	·	I	E	·	D	S	T	K	T	T	E	A	K	·	T	·	·	·
HgC	H9	37	·	L	K	A	E	T	A	N	A	Q	·	·	·	·	·	·	·	·	·	·	I	E	·	E	A	N	K	T	A	E	A	K	·	T	·	·	·
	H10	3	P	L	K	A	E	T	A	N	A	Q	·	·	·	·	·	·	·	·	·	·	I	E	·	E	A	N	K	T	A	E	A	K	·	T	H	·	·
	H13	1	·	L	K	A	E	T	A	N	A	Q	·	·	·	·	·	·	·	·	·	·	I	E	·	E	A	N	K	T	A	E	A	K	·	T	H	T	·
	H17	1	·	L	K	A	E	T	A	N	A	Q	·	·	N	T	·	N	·	·	·	·	I	E	·	E	A	N	K	T	A	E	A	K	·	T	·	·	·
	H5	29	·	L	K	·	·	T	A	N	E	·	V	A	·	A	E	·	D	K	I	·	I	·	S	G	S	T	K	T	T	E	T	Q	S	M	·	·	·
HgD	H7	2	·	L	K	A	·	T	A	N	E	·	V	A	·	A	E	·	D	K	I	·	I	·	S	D	S	T	K	T	T	E	T	Q	S	M	·	·	·
	H11	1	·	L	K	·	·	T	A	N	E	·	V	A	·	A	E	·	D	K	I	·	I	·	S	G	S	T	K	T	T	E	T	Q	S	T	·	·	·
Homologous sequence of the Sal-I strain was used as reference (*XM_001614792.1); h11, h6 h12 were distinguised by synonymous mutations among them.
